# Supplementary material for: Relationship Between Substance Use and Suicide Behavior During the COVID-19 Pandemic: A Systematic Review and Random-Effects Proportions Meta-Analysis
Source: J Clin Med. 2026 Feb 7;15(4):1328. doi: 10.3390/jcm15041328 (PMC12942258; doi:10.3390/jcm15041328)
Supplement: Supplementary file 1 [file jcm-15-01328-s001.zip]

Archive with 1 entries (1 files):
- jcm-4089258-supplementary.pdf
